# Supplementary material for: Shaping the Future of DHT Assessment: Insights on Industry Challenges, Developer Needs, and a Harmonized, European HTA Framework
Source: J Mark Access Health Policy. 2025 Sep 4;13(3):46. doi: 10.3390/jmahp13030046 (PMC12452449; doi:10.3390/jmahp13030046)
Supplement: Supplementary file 1 [file jmahp-13-00046-s001.zip]

Archive with 1 entries (1 files):
- jmahp-3709959-supplementary.pdf
